# Supplementary material for: The Effect of Socio-Demographic Factors in Health-Seeking Behaviors among Bangladeshi Residents during the First Wave of COVID-19
Source: Healthcare (Basel). 2022 Mar 4;10(3):483. doi: 10.3390/healthcare10030483 (PMC8949002; doi:10.3390/healthcare10030483)
Supplement: Supplementary file 1 [file healthcare-10-00483-s001.zip]

Archive with 1 entries (1 files):
- healthcare-1580006-supplementary.pdf
